# Supplementary material for: A Mathematical Model for the Detection Mechanism of DNA Double-Strand Breaks Depending on Autophosphorylation of ATM
Source: PLoS One. 2009 Apr 13;4(4):e5131. doi: 10.1371/journal.pone.0005131 (PMC2667630; doi:10.1371/journal.pone.0005131)
Supplement: Text S1 — This file includes 4 source codes of C program and 1 source code of Mathematica to calculate our models, which use Gillespie algorithm or hybrid simulation algorithm (for C codes), and steady state analysis (for a Mathematica code). Details are shown in the README text. (0.01 MB ZIP) [file pone.0005131.s001.zip]

Archive with 6 entries (6 files):
- PlosOne-supplement/PlosOne-ATM.nb
- PlosOne-supplement/PlosOne-Detectionrate.c
- PlosOne-supplement/PlosOne-DSB-code.c
- PlosOne-supplement/PlosOne-Hybrid.c
- PlosOne-supplement/PlosOne-negativefeedback.c
- PlosOne-supplement/README.txt
