# Supplementary material for: A Mathematical Model for the Detection Mechanism of DNA Double-Strand Breaks Depending on Autophosphorylation of ATM
Source: PLoS One. 2009 Apr 13;4(4):e5131. doi: 10.1371/journal.pone.0005131 (PMC2667630; doi:10.1371/journal.pone.0005131)
Supplement: Text S1 — This file includes 4 source codes of C program and 1 source code of Mathematica to calculate our models, which use Gillespie algorithm or hybrid simulation algorithm (for C codes), and steady state analysis (for a Mathematica code). Details are shown in the README text. (0.01 MB ZIP) [file pone.0005131.s001.zip › PlosOne-supplement/PlosOne-ATM.nb]

(*
 * Copyright (c) 2009 Kazunari Mouri
 * (Bioinformatics center, Institute for chemical research, Kyoto University)
*)

(* Set the current directory *)
(* SetDirectory["/home/*"] *)

(* Definition of parameter values *)
kATM1 = 1;  (* Autophosphorylation rate of ATM *)
kATM2 = 1;  (* Dephosphorylation rate of ATM* *)
nA = 2;		(* Hill coefficient of ATM* autophosphorylation term *)

alldata 			 = {};
alldataUnstable = {};
alldataStable 	 = {};

For[ATMtot = 2, ATMtot <= 2, ATMtot += 0.1,
For[DSB = 20, DSB <=20, DSB += 1,

 For[kDSB = 0.0023, kDSB <= 0.0023, kDSB += 0.001,

 steadystate = {};
 unstable = {};
 stable   = {};

 For[jATM = 0.78, jATM <= 0.78, jATM += 0.1,

	(* Right term of the differential equation of ATM model ( x denotes the concentration of ATM* ) *)
	f[x_] := (kATM1 * x^nA * (ATMtot - x))/(jATM^nA + x^nA) - kATM2 * x + kDSB * DSB * (ATMtot - x);

	(* First derivation of the ATM model *)
	df[x_] = D[f[x],x];

	(* Solve f(x)=0 to find steady state concentration of x *)
	solution = Solve[f[x]==0,x];(* At most 3 solutions of x exist *)

	For[i = 1, i <= 3, i++,
    	If[ Im[ solution[[i]][[1]][[2]] ] == 0 (* Select only real number of solution f(x)=0 *),
			{	(* Estimate the stability of steady state concentrations of x ( we denote x* ) *)
				If[df[solution[[i]][[1]][[2]]] <= 0, stability = -1, stability = 1];(* When x* is stable (unstable), stability=-1 (=1). *),

				(* Collect all data *)
				AppendTo[steadystate,{ATMtot,DSB,jATM,kDSB,solution[[i]][[1]][[2]], stability}];,

				(* Collect stable data  *)
				If[stability==-1,	AppendTo[stable,		{ATMtot,DSB,jATM,kDSB,solution[[i]][[1]][[2]], stability}];, {}];,

				(* Collect unstable data *)
				If[stability==1,	AppendTo[unstable,	{ATMtot,DSB,jATM,kDSB,solution[[i]][[1]][[2]], stability}];, {}];
			}, {}];
   ];

  ]; (* jATM *)

  (* Order the data for all jATM as values of x* increase *)
  datafile 			 = Sort[steadystate, #1[[5]] < #2[[5]] &];
  datafileUnstable = Sort[unstable, 	#1[[5]] < #2[[5]] &];
  datafileStable   = Sort[stable, 		#1[[5]] < #2[[5]] &];

  (* Join the data as kDSB increases *)
  alldata 			= Join[alldata,		  datafile];
  alldataUnstable = Join[alldataUnstable,datafileUnstable];
  alldataStable   = Join[alldataStable,  datafileStable];
  alldata 			= Join[alldata,{{}}];
  alldataUnstable = Join[alldataUnstable,{{}}];
  alldataStable 	= Join[alldataStable,{{}}];

 ];(* kDSB *)
]; (* DSB *)
]; (* ATMtot *)

(* Out put data files *)
(*
Export["PlosOne-ATM-all.dat", alldata];
Export["PlosOne-ATM-stable.dat", alldataStable];
Export["PlosOne-ATM-unstable.dat", alldataUnstable];
*)
Exit[];
