# Supplementary material for: A Mathematical Model for the Detection Mechanism of DNA Double-Strand Breaks Depending on Autophosphorylation of ATM
Source: PLoS One. 2009 Apr 13;4(4):e5131. doi: 10.1371/journal.pone.0005131 (PMC2667630; doi:10.1371/journal.pone.0005131)
Supplement: Text S1 — This file includes 4 source codes of C program and 1 source code of Mathematica to calculate our models, which use Gillespie algorithm or hybrid simulation algorithm (for C codes), and steady state analysis (for a Mathematica code). Details are shown in the README text. (0.01 MB ZIP) [file pone.0005131.s001.zip › PlosOne-supplement/PlosOne-DSB-code.c]

/*
 * Copyright (c) 2009 Kazunari Mouri
 * (Bioinformatics center, Institute for chemical research, Kyoto University)
*/

#include <stdio.h>
#include <stdlib.h>
#include <math.h>
#include <time.h>

/*Define parameter values*/
const double c1  = 10.;			//Stochastic rate constant for the DSB production step
const double c2p = 0.25;		//Stochastic rate constant for the DSB production step
const double c2m = 0.025;		//Stochastic rate constant for the degradation step of DSBC
const double c3  = 0.5;			//Stochastic rate constant for repair step of DSBC

int main(void){
	
	double t, tmax, dtau;
	double DSB, DSBC, RP, RPmax, RDSB;
	double Hazard_c1, Hazard_c2p, Hazard_c2m, Hazard_c3, Hazard_all;
	double random_uniform;
	FILE *ofp;
	
	srand((unsigned int)time(0));
	ofp = fopen("PlosOne-test.dat","w");
	
	/*Define maximum values of time and the number of repair proteins*/
	tmax = 1000; RPmax = 1000;

	/*Define initial conditions*/
	t = 0; DSB = 0; DSBC = 0; RP = RPmax;
	
	while(t <= tmax){
	 /*Calculate reaction hazard functions based on the current X(=DSB,DSBC, or RP)*/
	 Hazard_c1  = c1;					//hazard function of h1(X,c1)
	 Hazard_c2p = c2p * DSB * RP;	//hazard function of h2+(X,c2+)
	 Hazard_c2m = c2m * DSBC;		//hazard function of h2-(X,c2-)
	 Hazard_c3  = c3  * DSBC;		//hazard function of h3(X,c3)

	 /*Calculate a combined reaction hazard*/
	 Hazard_all = Hazard_c1 + Hazard_c2p 
						+ Hazard_c2m + Hazard_c3;//sum of hazard function h0(X,c)

	 /*Calculate a time to the next reaction dtau 
		which satisfies the exponential distribution*/
	 dtau = -log(rand()/(double)RAND_MAX)/Hazard_all;	 

	 /*Update time*/
	 t += dtau;

	 /*Select a reaction type based on the probabilities hi(X,ci)/h0(X,c)*/
	 random_uniform = rand()/(double)RAND_MAX;//Generate a uniform random number
	 if(random_uniform * Hazard_all <= Hazard_c1){
		DSB++;
	 }else if(random_uniform * Hazard_all <= Hazard_c1 + Hazard_c2p && DSB > 0 && RP > 0){
		DSB--; RP--; DSBC++;
	 }else if(random_uniform * Hazard_all <= Hazard_c1 + Hazard_c2p + Hazard_c2m && DSBC > 0){
		DSB++; RP++; DSBC--;
	 }else if(DSBC > 0){
		DSBC--; RDSB++; RP++;
	 }
	
	/*Out put data*/
	//fprintf(ofp,"%lf %lf %lf %lf\n", t, DSB, DSBC, RP);

	}
	
	fclose(ofp);
	return 0;
}
