# Supplementary material for: A Mathematical Model for the Detection Mechanism of DNA Double-Strand Breaks Depending on Autophosphorylation of ATM
Source: PLoS One. 2009 Apr 13;4(4):e5131. doi: 10.1371/journal.pone.0005131 (PMC2667630; doi:10.1371/journal.pone.0005131)
Supplement: Text S1 — This file includes 4 source codes of C program and 1 source code of Mathematica to calculate our models, which use Gillespie algorithm or hybrid simulation algorithm (for C codes), and steady state analysis (for a Mathematica code). Details are shown in the README text. (0.01 MB ZIP) [file pone.0005131.s001.zip › PlosOne-supplement/PlosOne-Hybrid.c]

/*
 * Copyright (c) 2009 Kazunari Mouri
 * (Bioinformatics center, Institute for chemical research, Kyoto University)
*/

#include <stdio.h>
#include <stdlib.h>
#include <math.h>
#include <time.h>

/*Define parameter values*/
const double c1  = 10.;			//Stochastic rate constant for the DSB production step
const double c2p = 0.25;		//Stochastic rate constant for the DSB production step
const double c2m = 0.025;		//Stochastic rate constant for the degradation step of DSBC
const double c3  = 0.5;			//Stochastic rate constant for repair step of DSBC

const double kATM1 	= 1.0;	//Autophosphorylation rate of ATM
const double kATM2 	= 1.0;	//Dephosphorylation rate of ATM*
const double jATM		= 0.78;	//Michaeris constant of autophosphorylation term
const double kDSB 	= 0.0023;//DSB- and DSBC-dependent phosphorylation rate of ATM
const double ATMtot 	= 2.0;	//total concentration of ATM
const double nATM 	= 2;		//Hill coefficient of ATM autophosphorylation

/*Functions for differential equations*/
double ATMs_function(double ATMs,double DSB,double DSBC);

int main(void){
	
	double t, tmax, dtau, dt;
	double DSB, DSBC, RP, RPmax, RDSB;
	double Hazard_c1, Hazard_c2p, Hazard_c2m, Hazard_c3, Hazard_all;
	double random_uniform;
	double ATMs;
	FILE *ofp;

	srand((unsigned int)time(0));
	ofp = fopen("PlosOne-test.dat","w");
	
	/*Define maximum values of time and the number of repair proteins*/
	tmax = 1000; RPmax = 1000;

	/*Define initial conditions*/
	t = 0; dt = 0.001;
	DSB = 0; DSBC = 0; RP = RPmax;
	ATMs = 0; 
	
	while(t <= tmax){
	 Hazard_c1  = c1;					//hazard function of h1(X,c1)
	 Hazard_c2p = c2p * DSB * RP;	//hazard function of h2+(X,c2+)
	 Hazard_c2m = c2m * DSBC;		//hazard function of h2-(X,c2-)
	 Hazard_c3  = c3  * DSBC;		//hazard function of h3(X,c3)
	 Hazard_all = Hazard_c1 + Hazard_c2p + Hazard_c2m + Hazard_c3;
	 dtau = -log(rand()/(double)RAND_MAX)/Hazard_all;

	 if(dtau >= dt){//No discrete event has occurred

		/*Update time for continuous event*/
		t = t + dt;
		/*Update the continuous variables to the values appropriate for this new time*/
		ATMs = ATMs + dt * ATMs_function(ATMs,DSB,DSBC);

	 }else{//Some discrete event has occurred

		/*Update time for discrete event*/
		t = t + dtau;
		/*Update the continuous variables to the values appropriate for this new time*/
	 	ATMs = ATMs + dtau * ATMs_function(ATMs,DSB,DSBC);

		random_uniform = rand()/(double)RAND_MAX;
		if(random_uniform * Hazard_all <= Hazard_c1){
			DSB++;
	 	}else if(random_uniform * Hazard_all <= Hazard_c1 + Hazard_c2p && DSB > 0 && RP > 0){
			DSB--; RP--; DSBC++;
	 	}else if(random_uniform * Hazard_all <= Hazard_c1 + Hazard_c2p + Hazard_c2m && DSBC > 0){
			DSB++; RP++; DSBC--;
	 	}else if(DSBC > 0){
			DSBC--; RDSB++; RP++;
	 	}
	 }
	
	 /*Out put data*/
	 //fprintf(ofp,"%lf %lf %lf %lf %lf\n", t, DSB, DSBC, RP, ATMs);

	}
	
	fclose(ofp);
	return 0;
}
double ATMs_function(double ATMs,double DSB,double DSBC){
	return kATM1*pow(ATMs,nATM)*(ATMtot-ATMs)/(pow(jATM,nATM)+pow(ATMs,nATM)) 
			- kATM2*ATMs + kDSB*(DSBC+DSB)*(ATMtot-ATMs);
}
