# Supplementary material for: A Mathematical Model for the Detection Mechanism of DNA Double-Strand Breaks Depending on Autophosphorylation of ATM
Source: PLoS One. 2009 Apr 13;4(4):e5131. doi: 10.1371/journal.pone.0005131 (PMC2667630; doi:10.1371/journal.pone.0005131)
Supplement: Text S1 — This file includes 4 source codes of C program and 1 source code of Mathematica to calculate our models, which use Gillespie algorithm or hybrid simulation algorithm (for C codes), and steady state analysis (for a Mathematica code). Details are shown in the README text. (0.01 MB ZIP) [file pone.0005131.s001.zip › PlosOne-supplement/PlosOne-negativefeedback.c]

#include <stdio.h>
#include <stdlib.h>
#include <math.h>
#include <time.h>

/*Definition of parameter values*/
double c1  = 10.;			//Stochastic rate constant for the DSB production step
double c2p = 0.25;		//Stochastic rate constant for the DSB production step
double c2m = 0.025;		//Stochastic rate constant for the degradation step of DSBC
double c3  = 0.5;			//Stochastic rate constant for repair step of DSBC

double kATM1 	= 1.0;	//Autophosphorylation rate of ATM
double kATM2 	= 1.0;	//Dephosphorylation rate of ATM*
double jATM		= 0.78;	//Michaeris constant of autophosphorylation term
double kDSB 	= 0.0023;//DSB- and DSBC-dependent phosphorylation rate of ATM
double ATMtot 	= 2.5;	//Total concentration of ATM
double nATM 	= 2;		//Hill coefficient of ATM autophosphorylation

double p53tot 	= 2.0;	//Total concentration of p53
double kATM3 	= 0.1;	//Dephosphorylation rate of ATM* caused by inhibitor protein
double kp53 	= 0.6;	//Phosphorylation rate of p53 caused by ATM*
double jp53 	= 1.9;	//Michaeris constant of p53 phosphorylation
double mup53 	= 0.1;	//Degradation rate of p53*
double kI 		= 0.25;	//Activation rate of inhibitor protein
double muI 		= 0.08;	//Degradation rate of inhibitor protein

/*Functions for differential equations*/
double ATMs_feedback(double ATMs,double DSB,double DSBC,double Inhibitor);
double p53s_function(double p53s, double ATMs);
double Inhibitor_function(double p53s,double Inhibitor);

int main(void){
	
	double t, tmax, dtau, dt;
	double DSB, DSBC, RP, RPmax, RDSB;
	double Hazard_c1, Hazard_c2p, Hazard_c2m, Hazard_c3, Hazard_all;
	double random_uniform;
	double ATMs, p53s, Inhibitor;
	char str[500];
	FILE *ofp;

	srand((unsigned int)time(0));
	sprintf(str,"PlosOne-test.dat");//Out put file name
	ofp = fopen(str,"w");
	
	/*Define maximum values of time and the number of repair proteins*/
	tmax = 1400; RPmax = 1000;

	/*Define initial conditions*/
	t = 0; dt = 0.001;
	DSB = 0; DSBC = 0; RP = RPmax;
	ATMs = 0; p53s = 0; Inhibitor = 0.1;	

	while(t <= tmax){
	 //if(t>100)c1=0;
	 Hazard_c1  = c1;					//hazard function of h1(X,c1)
	 Hazard_c2p = c2p * DSB * RP;	//hazard function of h2+(X,c2+)
	 Hazard_c2m = c2m * DSBC;		//hazard function of h2-(X,c2-)
	 Hazard_c3  = c3  * DSBC;		//hazard function of h3(X,c3)
	 Hazard_all = Hazard_c1 + Hazard_c2p + Hazard_c2m + Hazard_c3;
	 dtau = -log(rand()/(double)RAND_MAX)/Hazard_all;

	 if(dtau >= dt){//No discrete event has occurred

		/*Update time for continuous event*/
		t = t + dt;
		/**/
		ATMs = ATMs + dt * ATMs_feedback(ATMs,DSB,DSBC,Inhibitor);
	   p53s = p53s + dt * p53s_function(p53s,ATMs);
	   Inhibitor = Inhibitor + dt * Inhibitor_function(p53s,Inhibitor);

	 }else{//Some discrete event has occurred

		/*Update time for discrete event*/
		t = t + dtau;
		/*Update the continuous variables to the values appropriate for this new time*/
	 	ATMs = ATMs + dtau * ATMs_feedback(ATMs,DSB,DSBC,Inhibitor);
	   p53s = p53s + dtau * p53s_function(p53s,ATMs);
	   Inhibitor = Inhibitor + dtau * Inhibitor_function(p53s,Inhibitor);

		random_uniform = rand()/(double)RAND_MAX;
		if(random_uniform * Hazard_all <= Hazard_c1){
			DSB++;
	 	}else if(random_uniform * Hazard_all <= Hazard_c1 + Hazard_c2p && DSB > 0 && RP > 0){
			DSB--; RP--; DSBC++;
	 	}else if(random_uniform * Hazard_all <= Hazard_c1 + Hazard_c2p + Hazard_c2m && DSBC > 0){
			DSB++; RP++; DSBC--;
	 	}else if(DSBC > 0){
			DSBC--; RDSB++; RP++;
	 	}
	 }
	
	 /*Out put data*/
	 //fprintf(ofp,"%lf %lf %lf %lf %lf %lf %lf\n", t, DSB, DSBC, RP, ATMs, Inhibitor, p53s);

	}
	
	fclose(ofp);
	return 0;
}
double ATMs_feedback(double ATMs,double DSB,double DSBC,double Inhibitor){
	return  kATM1 * pow(ATMs,nATM) * (ATMtot-ATMs)/(pow(jATM,nATM) + pow(ATMs,nATM)) 
				- kATM2 * ATMs + kDSB * (DSBC+DSB) * (ATMtot-ATMs) 
				- kATM3 * Inhibitor * ATMs;
}
double p53s_function(double p53s, double ATMs){
	return kp53 * (p53tot-p53s) * ATMs / (jp53 + ATMs) - mup53 * p53s;
}
double Inhibitor_function(double p53s,double Inhibitor){
	return kI * p53s - muI * Inhibitor;
}
