# Supplementary material for: A Mathematical Model for the Detection Mechanism of DNA Double-Strand Breaks Depending on Autophosphorylation of ATM
Source: PLoS One. 2009 Apr 13;4(4):e5131. doi: 10.1371/journal.pone.0005131 (PMC2667630; doi:10.1371/journal.pone.0005131)
Supplement: Text S1 — This file includes 4 source codes of C program and 1 source code of Mathematica to calculate our models, which use Gillespie algorithm or hybrid simulation algorithm (for C codes), and steady state analysis (for a Mathematica code). Details are shown in the README text. (0.01 MB ZIP) [file pone.0005131.s001.zip › PlosOne-supplement/README.txt]

This file includes 4 source codes of C program:
(1) PlosOne-DSB-code.c
(2) PlosOne-Hybrid.c
(3) PlosOne-Detection.c
(4) PlosOne-negativefeedback.c
and 1 source code of Mathematica:
(5) PlosOne-ATM.nb

Explanations of these programs are as follows:

(1) PlosOne-DSB-code.c
This program represents a basic Gillespie's direct method for the DSB repair processes. 
You can calculate time courses of the numbers of DSBs, DSBCs, RPs, and RDSB.
Easy expansion of this program enables you to calculate Figures 2, 3, and 4.
In this program, we used "rand" function which is a standard C library <stdlib.h> for 
a simple expression of random numbers. However, you can use "drand48", "random", or 
Mersenne Twister method for more accurate random-number simulation methods.

(2) PlosOne-Hybrid.c
This program represents a hybrid simulation algorithm which we developed for our model.
You can calculate an ordinary differential equation of the concentration of ATM* which
includes stochastic processes of DSBs and DSBCs.
This program enables you to calculate Figure 7. 
Details are explained in the main text (the Materials and Methods section) and in the program file.

(3) PlosOne-Detection.c
This program is expansion of the hybrid algorithm (2) to calculate detection rates in Figure 8. 
This program easily count the number that ATM* exceeds a threshold value at time t 
(for example, Na(t) times) in many time courses (N times), and calculate the time-dependent 
probability, P = Na(t)/N.

(4) PlosOne-negativefeedback.c
This program is expansion of the hybrid algorithm (2) to calculate the negative feedback model 
which is defined in Appendix and calculate Figure 9.

(5) PlosOne-ATM.nb
This program represents the algorithm to calculate the steady state concentrations of ATM* 
and the stability (stable or unstable) of the steady states.
This program enables you to calculate Figures 5 and 6.
